# Supplementary material for: Graphene Quantum Dot-Based Biosensors: Recent Advances in Functionalization Strategies and Biomedical Applications
Source: Biosensors (Basel). 2026 Apr 29;16(5):249. doi: 10.3390/bios16050249 (PMC13205017; doi:10.3390/bios16050249)
Supplement: Supplementary file 1 [file biosensors-16-00249-s001.zip]

Archive with 1 entries (1 files):
- biosensors-4187376-supplementary.pdf
